# Supplementary material for: Predicting Video Game Addiction Through the Dimensions of Consumer Video Game Engagement: Quantitative and Cross-sectional Study
Source: JMIR Serious Games. 2021 Nov 26;9(4):e30310. doi: 10.2196/30310 (PMC8665386; doi:10.2196/30310)
Supplement: Multimedia Appendix 2 [file games_v9i4e30310_app2.xlsx]

## Sheet: Data file
																																					Multimedia Appendix 2. Data analysis file.
Gender	Age	education	expenditure_on_video_games_d	Device_used	games_played_most	hours_spent_on_video_game_d	Consciousness_Attention_1	Consciousness_Attention_2	Consciousness_Attention_3	Consciousness_Attention_4	Consciousness_Attention_5	Consciousness_Attention_6	absorption_1	absorption_2	absorption_3	absorption_4	absorption_5	dedication_1	dedication_2	dedication_3	dedication_4	dedication_5	Enthusiasm_1	Enthusiasm_2	Enthusiasm_3	Enthusiasm_4	Enthusiasm_5	Social_C_1	Social_C_2	Social_C_3	Interaction_1	Interaction_2	Interaction_3	Interaction_4	Interaction_5	Sailence_1	Sailence_2	Salience_3	Tolerance_1	Tolerance_2	Tolerance_3	Mood_Modification_1	Mood_Modification_2	Mood_Modification_3	Relapse_1	Relapse_2	Relapse_3	Withdrawl_1	Withdrawl_2
1	4	3	4	4	1	1	3	4	4	4	4	4	5	5	4	4	3	4	4	3	4	4	4	3	4	4	2	3	4	3	4	3	4	4	3	2	2	3	5	4	5	5	4	4	2	2	4	2	4
1	4	3	1	1	1	1	3	4	4	4	4	4	4	3	3	4	4	3	1	1	1	1	1	1	1	1	2	2	2	1	2	2	3	1	2	1	2	3	3	2	5	3	2	3	3	2	3	3	3
1	2	2	3	2	1	3	4	5	4	4	5	3	5	5	5	4	5	4	4	4	3	4	5	5	4	4	3	5	5	5	5	5	4	3	3	5	5	5	4	3	4	4	5	5	5	4	4	4	4
1	2	3	1	1	3	1	2	2	1	1	1	1	1	3	1	1	3	1	1	3	1	1	2	2	1	3	4	4	3	4	2	2	2	1	1	1	3	1	4	2	2	2	1	3	3	1	1	1	1
2	4	2	1	4	4	1	1	2	1	1	1	1	1	1	1	1	1	1	3	1	1	1	5	3	3	3	3	4	4	5	3	3	3	2	2	4	4	4	4	3	3	2	4	4	1	1	1	1	1
1	2	2	2	2	1	1	1	3	2	2	2	1	2	1	1	1	1	2	1	3	1	2	3	2	3	3	3	3	3	3	3	2	3	2	3	3	3	2	3	3	1	3	1	2	3	3	1	2	2
1	1	2	1	2	3	1	3	2	2	2	2	3	4	4	3	4	4	3	2	2	3	3	2	4	2	4	3	3	4	3	4	4	4	4	3	2	4	4	4	2	1	3	3	4	2	3	3	2	4
1	2	3	3	1	3	4	2	3	5	5	5	5	4	4	4	4	4	4	4	4	3	4	4	4	5	5	5	5	5	3	4	4	4	4	4	3	3	3	4	4	4	4	5	5	5	4	4	4	4
2	3	3	1	4	5	1	2	2	3	2	2	2	4	4	4	4	5	2	2	3	2	2	2	4	1	1	2	3	3	3	2	2	3	3	3	2	2	3	4	3	3	2	3	3	3	3	2	2	2
1	4	3	3	1	1	3	3	2	2	3	1	2	4	4	4	4	4	2	4	2	3	2	2	2	4	1	1	2	3	3	2	2	3	3	3	3	2	2	3	3	3	2	3	3	3	3	2	2	2
2	3	1	3	3	1	3	3	3	3	3	3	3	5	5	5	5	5	5	5	5	5	5	5	5	5	5	5	5	5	5	4	4	4	5	4	5	5	5	5	5	5	5	5	5	3	5	5	5	5
1	3	4	1	3	1	4	2	2	2	2	2	2	5	5	5	5	5	5	5	5	5	5	5	5	5	5	5	5	5	5	4	4	4	5	5	5	5	5	5	5	5	5	4	5	5	5	5	5	4
1	3	2	1	2	2	1	1	1	1	1	1	1	1	1	1	1	1	2	1	2	2	2	1	1	1	1	1	1	1	1	1	1	1	1	1	1	1	1	1	1	1	1	1	1	1	1	1	1	1
1	2	4	1	4	3	2	3	2	2	2	2	2	2	5	5	5	5	3	3	2	1	3	4	4	3	4	4	4	4	5	3	4	3	3	3	2	3	4	4	4	4	4	3	4	3	3	3	4	3
2	3	4	1	4	2	2	2	1	3	2	4	4	2	1	3	2	2	2	2	2	1	3	1	4	5	1	1	1	1	1	2	3	2	3	2	1	1	1	1	1	2	1	4	4	4	3	2	1	2
1	2	3	3	1	1	4	5	5	5	4	3	4	5	4	5	5	4	4	4	5	3	4	3	3	4	4	4	5	2	3	3	4	5	4	4	4	4	5	5	5	4	4	4	5	5	4	5	5	4
1	1	1	4	4	1	4	5	5	5	5	5	4	5	5	5	3	5	5	5	3	4	5	5	5	5	5	5	5	5	5	5	5	3	3	5	5	5	5	5	5	5	5	5	5	5	5	5	4	5
2	1	2	2	4	1	3	2	2	3	2	2	2	3	5	4	5	5	5	5	4	4	4	4	5	3	4	4	5	4	3	2	3	5	5	5	5	3	4	4	3	3	4	3	4	5	5	5	5	4
2	2	3	1	4	5	3	4	4	3	2	2	4	3	5	4	4	4	3	3	2	2	2	5	4	4	4	4	2	2	2	2	2	2	2	2	4	4	4	5	5	5	5	5	5	4	4	5	4	1
1	1	1	1	1	1	2	2	2	2	1	1	1	1	1	1	1	1	2	1	1	2	2	1	2	1	1	1	1	1	1	1	1	2	1	2	1	1	2	1	1	1	2	1	1	1	1	2	1	1
1	2	4	1	1	2	3	4	4	4	4	4	4	5	5	4	5	1	4	5	4	4	4	1	4	1	4	4	4	1	1	1	2	2	2	2	4	4	5	5	4	5	5	2	2	2	5	5	5	5
1	3	3	1	4	4	1	3	2	2	2	2	2	4	4	4	4	3	3	3	2	2	2	3	2	2	2	3	2	3	3	2	2	2	2	3	3	3	3	3	2	2	2	2	3	3	3	2	3	4
2	3	3	1	4	5	1	2	2	2	2	2	3	2	1	1	1	1	2	2	2	2	3	3	3	3	3	3	3	3	1	2	3	3	3	1	1	1	1	1	1	1	1	1	1	1	1	1	1	1
1	2	4	1	1	3	3	5	5	4	5	4	3	4	5	4	4	5	4	5	4	4	4	5	4	5	4	5	4	5	5	4	5	4	5	4	5	4	5	4	4	5	3	5	5	4	4	5	5	4
2	2	2	2	1	3	2	4	4	4	3	4	4	4	5	4	3	4	4	4	5	4	5	3	4	4	5	3	4	2	3	3	4	3	3	4	3	4	3	4	3	3	2	2	3	2	3	3	4	4
2	2	1	2	3	5	2	3	3	4	4	4	3	4	5	3	3	4	4	4	5	4	5	3	4	4	5	3	4	2	3	3	4	3	3	4	3	4	3	4	3	3	2	2	3	2	3	3	4	4
1	3	3	1	3	1	2	4	4	3	3	3	4	4	5	3	3	4	4	4	5	4	5	3	4	3	3	5	4	2	3	3	4	3	4	4	3	4	3	4	3	3	2	2	3	2	3	3	4	4
1	3	3	2	1	2	2	4	4	5	4	5	4	4	4	5	4	3	4	5	4	4	3	5	4	3	4	5	4	3	4	3	4	4	4	3	5	4	4	5	3	4	3	5	4	4	5	4	3	3
1	2	2	1	2	1	1	4	3	4	5	4	4	4	4	4	4	3	4	5	4	4	3	5	3	4	4	3	5	4	4	4	3	4	4	4	5	4	4	4	4	3	5	4	4	4	4	4	3	5
1	2	2	1	4	1	2	4	4	3	3	3	4	4	5	3	3	4	4	4	5	5	4	3	4	4	3	4	2	3	3	4	3	3	4	3	4	3	4	3	3	3	2	3	3	4	4	2	2	3
2	2	2	1	1	3	2	4	4	4	4	4	4	4	3	3	5	4	4	4	5	4	5	3	4	3	5	3	4	2	3	3	4	3	3	4	3	4	3	4	3	3	2	2	3	2	3	3	4	4
1	2	2	1	2	3	2	4	4	3	4	4	4	4	5	3	3	4	4	4	5	4	5	3	4	4	5	3	4	2	3	3	4	3	3	4	2	3	3	4	3	3	2	2	3	2	3	3	4	4
2	3	3	2	1	3	1	4	4	4	3	4	4	4	4	4	5	4	5	3	4	4	4	5	4	5	3	4	4	5	3	3	4	4	4	4	3	3	4	3	4	3	4	3	3	2	2	3	2	3
2	3	1	1	1	2	3	2	2	2	2	2	2	4	5	3	3	4	4	4	5	4	5	4	4	4	4	5	3	4	2	3	3	4	4	4	4	3	4	3	4	3	3	2	2	3	2	3	3	4
1	2	3	3	3	3	3	4	4	5	4	5	4	4	4	4	4	4	4	4	5	4	5	4	5	4	5	4	4	4	4	4	4	5	5	5	5	5	4	4	5	3	4	3	4	4	4	4	4	4
1	2	2	2	1	1	2	2	2	2	2	2	2	4	5	3	3	4	4	4	5	4	5	3	4	4	5	3	4	3	4	4	4	4	4	3	4	3	4	3	3	2	2	3	2	3	3	4	4	2
1	2	3	1	4	4	1	4	4	4	4	3	3	3	4	3	3	4	2	2	2	2	3	3	4	3	3	2	3	2	3	2	2	3	3	1	2	2	3	4	3	3	3	4	4	3	4	5	4	4
2	2	3	1	1	1	1	4	3	3	3	4	2	2	2	2	2	3	3	3	3	3	4	2	2	4	3	4	4	4	4	4	3	3	3	3	3	3	2	3	4	3	4	4	2	2	3	4	4	2
1	3	2	3	4	2	3	2	2	3	3	2	3	4	3	2	3	2	2	2	3	1	2	3	2	4	2	3	2	2	1	2	2	1	1	2	2	2	3	3	4	4	3	3	4	3	5	3	5	4
1	4	1	1	4	1	4	5	5	5	4	4	4	4	3	4	4	4	3	4	4	4	4	4	4	4	4	3	3	5	5	5	5	5	4	4	4	2	4	4	5	5	5	3	3	3	2	2	2	4
1	2	3	1	4	5	1	4	4	3	3	3	3	4	4	4	3	4	3	4	4	4	4	2	2	2	3	1	1	1	3	3	2	2	2	3	3	2	2	3	3	3	3	3	3	3	3	2	2	3
1	3	4	1	2	4	4	4	4	4	5	5	5	4	4	3	3	3	4	4	4	4	4	2	4	2	4	4	2	4	2	4	4	4	4	4	4	2	4	2	4	4	4	4	4	5	5	5	3	4
1	2	1	2	2	4	4	2	2	2	3	2	3	4	3	4	3	4	3	3	2	3	4	2	4	4	4	3	3	3	2	3	3	3	3	2	3	3	3	2	4	4	4	3	3	3	2	2	2	3
1	1	1	2	2	4	2	2	3	3	3	2	4	4	4	4	3	4	3	2	3	2	3	4	4	4	3	3	3	4	4	3	4	3	3	3	3	2	3	2	2	2	3	3	3	2	2	3	2	2
1	3	2	4	1	1	4	4	4	3	4	2	4	3	3	3	2	3	2	3	2	3	3	3	4	4	3	4	3	2	4	4	4	4	4	5	3	2	4	3	4	2	3	2	4	3	3	2	3	3
1	1	1	1	3	4	4	2	2	2	2	3	3	1	1	1	2	1	1	1	2	1	2	1	1	2	1	2	3	1	2	3	1	1	3	2	1	2	1	2	2	1	1	2	1	1	2	3	1	2
1	1	1	1	2	4	4	5	5	5	5	5	5	4	4	5	5	5	5	5	5	4	5	5	5	5	5	5	5	1	5	5	5	5	5	5	5	2	5	5	1	1	5	3	5	5	4	4	5	1
1	2	3	1	4	4	2	5	5	5	5	5	3	4	5	4	4	4	3	3	3	3	3	3	4	3	3	3	3	5	5	5	5	5	3	4	4	3	3	5	3	3	3	3	5	5	2	3	3	4
1	1	1	3	1	5	2	1	1	1	1	1	1	4	4	5	4	2	3	3	3	3	3	4	2	2	3	4	3	4	4	1	1	2	3	3	3	4	4	3	4	3	3	3	4	3	3	3	2	2
1	1	2	1	3	5	2	2	2	2	2	2	2	4	5	5	4	3	5	4	5	5	4	5	4	3	3	2	5	3	5	4	4	4	4	4	2	1	1	2	2	4	5	4	5	3	4	3	4	4
1	2	3	2	1	2	2	4	5	4	4	5	4	5	4	4	4	3	3	4	3	5	5	5	5	5	4	4	4	4	4	3	5	4	4	5	5	5	5	5	5	5	5	4	4	4	4	4	4	3
1	2	2	1	3	2	2	4	4	3	3	3	4	4	5	3	3	4	4	4	5	4	5	3	5	5	5	4	4	3	2	3	3	4	3	3	4	3	4	3	4	3	3	2	2	3	3	3	3	2
1	2	1	3	2	4	4	3	3	3	3	4	5	5	5	5	4	4	4	4	3	4	5	4	3	4	4	5	5	5	5	4	4	4	4	4	5	5	5	5	5	2	4	4	4	4	1	3	5	5
1	2	2	1	2	1	3	4	4	4	5	4	4	4	4	3	3	3	4	4	4	5	4	4	4	4	4	4	5	4	4	4	4	4	4	4	4	5	5	5	4	4	4	4	5	5	5	5	3	3
1	3	2	3	4	2	4	5	4	4	3	5	4	4	5	5	3	5	3	3	4	3	3	3	4	4	4	5	5	5	5	4	5	4	3	5	5	5	4	5	4	4	1	3	3	2	3	3	2	2
1	1	1	2	3	4	2	4	4	3	3	3	4	4	5	3	3	4	4	4	5	4	5	3	4	4	5	3	4	2	3	3	4	3	3	4	3	4	3	4	3	3	2	2	3	2	3	3	4	4
2	1	1	2	1	5	2	4	3	3	4	4	4	5	5	5	5	5	3	2	2	2	2	4	4	3	4	5	5	5	5	5	5	4	4	4	2	4	4	4	4	5	1	1	1	4	4	4	4	4
1	1	1	2	1	1	2	4	4	4	4	5	5	5	5	5	5	5	2	2	2	2	3	3	3	4	4	4	4	4	5	5	5	5	5	5	2	2	3	2	4	5	2	2	2	2	2	2	2	2
1	2	2	1	2	4	2	4	4	3	3	3	4	4	5	3	3	4	4	4	5	4	5	3	4	4	5	3	4	2	3	3	4	3	3	4	3	4	2	2	2	3	4	5
2	2	3	3	4	3	3	4	4	3	3	3	4	4	5	3	3	4	4	4	5	4	5	3	4	4	5	3	4	2	4	4	4	3	3	4	3	4	3	4	3	3	2	2	3	2	3	3	4	4
1	1	1	2	1	1	2	5	5	5	5	4	4	5	5	5	5	5	5	5	3	3	4	4	4	4	4	4	4	4	5	5	5	5	4	4	5	4	5	4	4	4	2	2	2	2	2	2	2	2
1	1	1	2	1	3	2	4	4	3	3	3	4	4	5	3	3	4	4	4	5	4	5	3	5	4	5	3	4	4	5	3	2	2	3	3	4	3	3	3	4	3	3	3	3	1	3	3	4	4
1	1	1	4	4	4	3	4	5	5	5	5	4	4	5	5	5	5	5	5	5	3	4	5	4	5	5	5	5	5	4	5	4	5	5	5	5	4	5	5	5	1	4	5	5	3	5	3	4	3
1	1	2	1	32	3	2	2	3	3	3	3	3	4	4	4	5	5	5	3	3	3	3	3	3	3	4	3	3	4	3	1	1	2	3	3	3	4	3	4	2	2	3	3	2	3	2	4	4	3
2	2	2	1	4	5	1	2	2	2	2	2	1	2	1	1	2	2	2	2	2	3	2	3	3	3	2	3	1	3	2	1	3	1	3	3	1	3	3	3	3	3	3	1	4	4	4	4	4	4
2	1	1	1	1	5	1	4	4	4	4	1	4	4	5	4	4	3	4	3	4	4	4	1	4	4	2	2	3	3	3	3	3	3	4	3	3	3	2	2	2	2	4	4	4	4	4	4	4	4
1	1	1	1	4	5	1	2	2	2	2	2	2	4	4	3	4	4	4	4	4	3	4	4	4	4	4	5	4	5	3	3	3	3	3	3	2	2	2	3	3	3	3	3	3	3	3	3	2	2
1	1	1	2	4	4	1	2	3	1	2	2	1	3	4	4	2	3	3	1	2	2	1	2	2	2	2	2	2	2	2	2	1	1	1	2	3	4	3	3	3	2	2	3	2	2	4	4	3	4
1	1	2	4	4	4	4	4	4	3	3	3	3	1	1	1	3	3	3	1	1	1	1	1	4	4	4	4	1	1	4	4	4	4	4	4	1	1	1	4	3	4	3	4	3	1	1	1	4	3
2	1	1	3	2	2	2	4	4	5	3	3	4	4	5	4	4	4	2	2	2	1	2	4	4	4	3	3	4	4	4	3	3	3	3	3	3	4	4	4	4	4	4	5	3	3	3	3	3	3
1	1	1	3	3	3	2	5	5	1	5	5	2	3	5	5	4	5	5	5	5	5	5	5	5	5	3	5	4	4	4	3	3	4	4	5	5	5	5	5	5	5	2	2	2	4	4	4	4	3
1	1	1	4	1	1	1	2	3	2	1	1	1	4	4	4	4	4	3	3	3	3	3	1	1	2	2	3	4	4	4	4	4	4	4	4	4	4	4	4	4	4	3	3	3	4	4	4	5	4
1	1	1	1	1	5	1	2	2	2	1	1	1	3	4	4	4	4	4	4	4	4	3	3	4	4	4	3	3	3	3	3	3	3	2	4	4	3	3	2	2	2	2	2	2	4	4	4	4	5
1	1	1	2	1	2	5	5	4	5	5	4	4	4	5	4	5	4	5	4	5	4	4	4	4	4	5	3	3	3	4	4	3	4	3	4	4	4	4	4	4	4	3	3	3	3	4	4	4	4
1	1	1	1	1	5	1	4	4	3	3	4	3	3	4	4	4	4	3	3	4	3	4	4	4	4	4	4	4	3	4	4	4	4	3	3	4	3	4	4	4	2	2	2	2	4	4	4	3	4
2	1	1	1	3	3	2	4	5	4	5	3	4	4	4	5	5	4	5	4	4	4	4	4	4	3	3	4	4	3	4	4	3	3	3	4	4	4	4	4	4	3	3	3	3	4	3	3	4	4
2	1	1	1	4	5	1	4	4	4	4	4	4	4	4	5	4	5	4	5	5	5	3	4	4	4	4	3	4	4	4	4	3	4	4	4	4	4	5	5	5	4	4	4	2	2	2	2	3	3
1	1	1	1	4	5	1	3	2	2	2	3	2	3	2	2	2	3	2	3	2	3	3	3	3	3	4	4	4	4	3	4	4	3	4	4	3	4	4	3	4	4	4	4	4	4	4	4	4	4
2	2	3	1	4	1	1	3	4	4	4	4	3	1	4	4	4	4	4	4	4	4	5	3	4	3	4	3	3	3	4	4	4	4	3	3	3	4	4	4	4	4	4	5	5	3	3	4	4	4
1	1	1	1	1	1	4	4	4	4	4	4	3	4	4	4	5	5	5	5	4	4	5	4	4	5	3	3	3	3	3	3	3	3	3	3	4	4	4	4	4	4	4	5	5	5	5	3	3	3
1	1	1	2	3	1	1	4	4	3	3	4	3	4	4	4	4	4	4	5	5	5	5	5	5	5	5	4	4	4	4	3	3	3	3	3	3	3	4	4	4	4	4	4	4	4	4	4	4	4
2	1	1	1	3	2	4	4	3	3	3	4	4	5	3	3	4	4	4	5	4	5	3	4	4	5	3	5	3	3	3	4	3	3	4	4	4	3	4	4	2	2	3	2	3	3	4	4	2	2
1	1	1	2	2	1	2	4	4	3	3	3	4	4	4	4	5	4	4	5	5	5	5	2	4	4	5	4	4	4	4	4	4	4	4	4	5	4	4	5	4	4	3	2	2	2	2	2	2	2
1	1	1	3	2	1	2	4	4	4	4	4	2	5	5	5	5	5	5	5	5	5	4	4	4	4	4	4	3	3	3	4	4	4	3	4	4	3	4	4	3	3	5	5	5	5	5	5	5	5
2	1	1	2	2	2	2	4	4	4	4	4	5	4	4	4	4	4	4	4	4	4	4	4	4	4	4	4	5	5	5	5	5	5	5	5	3	3	5	5	5	4	5	4	4	4	5	4	4	5
1	1	1	2	2	2	3	4	4	4	4	4	4	4	3	3	3	3	3	4	4	4	4	4	5	5	5	4	5	4	5	4	5	4	5	4	4	4	4	4	4	4	4	4	4	4	4	4	4	4
1	1	2	1	3	4	1	4	4	4	4	4	4	4	4	3	4	2	4	2	3	2	3	1	1	1	1	2	2	1	2	3	1	1	2	3	4	1	2	1	2	2	1		4	3	2	4	2	4
2	3	1	4	5	1	4	4	1	3	4	3	4	4	4	4	4	3	3	4	3	3	3	3	3	3	3	3	3	3	3	2	2	2	2	2	2	3	4	4	4	4	4	3	3	3	2	2	3	2
1	1	1	1	2	2	2	3	3	2	4	3	4	2	4	2	3	3	2	3	1	3	2	2	5	4	3	2	3	4	5	4	5	3	3	4	3	3	2	5	5	3	3	5	2	3	2	2	5	3
1	2	2	1	1	3	1	3	4	4	4	3	3	4	3	3	3	3	3	3	3	2	3	3	3	3	3	2	3	3	3	4	4	3	3	4	4	3	3	1	1	4	3	3	2	3	3	3	2	2
1	2	2	4	1	4	3	2	3	5	4	4	5	5	4	5	4	4	4	4	4	4	4	2	4	2	2	2	4	4	2	2	2	2	4	4	2	4	4	5	4	4	4	2	5	4	4	2	2	4
1	2	3	1	1	5	1	3	2	3	2	3	2	4	4	5	4	4	2	3	2	2	5	2	2	2	4	5	3	3	3	2	1	2	3	3	1	3	3	3	3	2	1	2	4	3	3	3	2	1
1	2	3	2	2	3	2	3	3	3	3	3	3	4	4	4	4	3	3	3	3	3	3	3	3	3	3	3	3	3	3	3	3	3	3	4	3	4	3	4	4	4	3	3	3	2	2	1	2	2
1	3	3	2	4	2	1	4	4	4	4	4	1	4	4	4	4	4	4	4	4	3	3	3	3	4	4	4	4	4	5	5	5	4	4	3	3	3	3	5	5	5	3	3	3	2	3	4	2	3
1	3	3	1	1	2	1	1	1	1	1	3	3	1	2	2	2	2	1	1	1	4	4	4	1	1	1	1	2	2	2	2	2	2	1	1	2	2	2	2	2	2	2	2	2	2	1	1	1	2
2	2	3	2	4	5	2	1	3	4	2	3	2	2	2	3	3	4	4	4	4	4	4	4	4	4	4	4	3	3	3	3	3	3	4	3	4	4	4	3	4	3	4	3	4	4	4	4	4	4
1	3	3	2	3	1	2	4	4	5	3	4	3	4	5	4	4	5	3	4	3	2	4	4	3	4	5	5	3	5	3	5	3	4	4	4	4	4	3	4	2	2	2	4	4	2	2	2	4	3
1	4	3	4	4	1	1	4	5	5	4	2	2	3	4	5	4	4	2	1	2	3	2	3	2	1	4	4	2	1	5	2	1	2	2	2	2	1	2	2	3	3	5	1	5	4	4	2	4	5
1	2	3	2	1	5	2	4	4	3	3	3	5	5	5	4	5	5	4	5	5	2	4	3	2	2	5	2	1	1	1	3	4	4	4	3	2	2	5	5	5	5	4	5	5	3	3	3	4	2
1	4	3	2	2	1	2	4	5	4	5	4	5	4	5	2	3	4	1	2	3	5	1	2	3	4	5	4	4	4	4	5	5	5	5	5	5	5	5	1	4	3	3	3	4	3	4	4	3	2
1	2	2	1	2	2	2	4	4	4	3	3	2	5	5	4	4	4	4	5	3	5	3	3	4	3	4	4	4	3	4	4	4	4	4	4	4	3	4	4	3	4	4	3	4	4	5	4	4	5
1	3	2	1	2	1	1	2	2	2	2	2	2	1	2	2	2	2	3	3	1	3	1	1	3	4	4	4	4	4	4	4	5	5	5	5	3	5	3	5	4	4	4	3	3	4	4	3	4	4
1	2	3	1	4	5	1	5	5	5	5	5	5	3	3	3	4	4	4	4	4	5	5	5	5	4	4	4	3	4	3	4	4	4	4	3	3	5	5	5	5	5	4	4	4	4	3	3	3	3
1	2	2	4	1	5	1	3	4	3	2	2	5	2	3	5	5	5	2	5	2	1	1	1	5	5	5	5	5	5	5	5	5	5	4	5	5	5	5	4	4	5	5	4	5	5	4	3	5	4
1	3	2	1	4	2	1	4	3	1	1	2	2	1	3	3	2	2	3	4	1	4	4	5	1	1	2	1	3	3	1	3	1	2	1	3	3	4	4	4	4	4	3	2	2	2	1	3	1	3
1	3	3	1	4	2	1	5	5	4	4	5	3	5	4	4	3	3	5	5	3	3	3	4	4	4	4	4	5	4	5	3	3	3	2	2	5	3	4	4	5	5	4	4	4	5	5	5	5	5
1	2	3	4	2	1	2	4	4	4	3	2	2	4	4	4	2	2	2	2	2	3	4	4	4	4	4	4	4	3	4	3	3	3	2	2	4	3	3	4	4	4	2	3	2	2	2	2	2	2
1	2	3	3	4	2	3	5	5	5	5	5	3	5	5	4	4	4	5	4	4	5	4	4	4	5	4	4	4	4	5	5	4	4	5	3	3	5	5	5	4	2	2	4	4	5	4	4	4	5
1	1	1	2	4	1	1	3	4	3	4	3	4	4	3	3	2	4	3	3	4	3	2	3	4	3	4	3	4	4	4	4	5	5	4	3	4	3	4	5	4	4	4	4	4	3	3	3	4	3
2	1	2	2	5	2	4	4	3	3	3	4	4	3	3	4	4	4	5	4	5	3	4	4	5	3	4	2	3	3	4	3	3	4	3	4	3	4	3	3	2	2	3	2	3	3	4	4	2	2
2	4	3	2	1	2	1	3	3	4	4	4	4	3	4	4	4	4	4	4	3	4	3	4	4	4	3	4	3	4	3	4	4	4	3	4	4	4	4	4	3	4	4	4	4	2	2	2	3	4
1	2	1	1	3	5	1	4	5	4	4	4	3	4	3	3	2	3	1	3	1	3	3	1	3	2	2	3	2	3	4	4	4	4	4	5	5	1	1	1	1	1	1	1	1	1	1	1	1	1
1	2	1	2	1	2	1	1	1	1	2	1	2	2	1	2	2	1	2	3	3	2	2	3	2	3	2	3	3	3	2	2	2	3	1	1	1	1	1	2	2	2	2	2	2	4	4	4	4	4
1	2	3	2	3	1	1	2	3	3	3	3	3	1	1	2	3	3	4	4	5	3	2	1	1	2	2	2	2	2	3	3	1	3	3	3	4	3	4	4	4	4	3	4	4	4	3	4	4	5
2	2	2	1	4	5	1	1	2	2	3	3	3	1	1	1	1	1	2	2	2	2	2	2	1	1	1	1	1	2	2	2	2	2	2	2	2	3	3	3	3	4	2	4	1	4	4	2	4	2
1	2	2	2	1	2	2	2	1	1	2	1	2	1	2	1	3	3	4	4	4	4	4	3	3	3	4	5	5	3	3	5	5	3	5	5	5	5	3	5	3	5	5	5	2	2	2	2	2	2
1	2	2	2	4	4	1	1	3	4	3	1	4	4	4	4	4	4	1	2	2	1	1	1	1	1	3	2	4	4	4	3	3	4	4	4	4	4	4	4	4	3	3	3	4	4	4	4	4	2
1	2	2	3	1	1	1	3	4	3	4	4	5	3	3	4	5	4	3	3	4	5	4	3	5	3	4	4	5	5	4	4	5	4	5	5	5	5	5	3	3	4	4	4	3	4	3	4	4	4
2	3	2	2	1	5	1	4	2	3	4	4	3	4	5	5	4	3	3	3	2	3	3	4	3	4	4	2	4	4	4	4	4	3	4	4	2	2	3	4	3	4	4	4	5	3	4	5	2	2
1	2	3	1	1	1	2	4	5	4	5	3	4	4	3	4	4	4	5	4	3	3	4	4	5	4	3	4	5	5	5	3	4	4	5	5	3	3	3	4	4	3	4	4	5	3	4	5	5	3
2	1	2	1	4	1	1	3	3	3	5	4	4	5	4	4	4	4	4	4	4	4	4	4	3	3	4	4	4	3	4	4	4	4	5	5	5	4	5	4	5	3	3	3	3	3	3	3	3	3
1	2	2	2	1	3	2	4	4	3	3	3	4	4	5	3	3	4	4	4	5	4	5	3	5	4	5	3	4	3	3	3	3	4	3	3	4	3	4	3	4	3	3	2	2	3	2	3	3	4
1	2	1	2	1	2	2	4	3	2	2	2	3	1	2	3	2	1	4	1	5	2	2	3	5	1	2	3	2	1	2	3	4	5	4	4	2	3	1	2	1	3	1	3	2	1	5	2	1	2
1	2	3	1	1	5	3	3	4	3	2	3	3	2	3	3	3	3	3	2	4	3	2	3	5	4	4	3	4	1	2	2	3	2	2	3	2	3	2	3	2	4	2	3	3	3	3	4	2	3
2	1	2	1	1	2	1	4	4	4	4	4	3	4	4	4	4	5	5	5	3	3	3	3	3	4	4	4	4	4	4	4	3	3	4	5	5	3	5	5	5	5	5	2	2	2	3	2	2	3
2	2	3	3	3	5	11	4	4	5	5	5	5	3	5	5	5	4	4	5	3	4	4	3	4	4	4	4	3	4	4	3	4	4	4	4	4	4	2	4	2	3	3	5	3	4	4	4	4	4
2	2	2	1	1	3	3	5	4	3	4	3	2	5	4	5	4	5	2	3	4	2	4	4	3	4	3	4	5	2	3	4	3	4	3	2	3	2	3	3	4	3	4	3	5	4	5	4	4	4
2	2	3	3	2	3	1	2	3	4	4	4	3	2	2	2	2	2	4	4	4	4	4	3	4	5	2	2	2	2	2	3	3	3	4	4	4	5	5	4	3	3	2	2	2	4	4	4	4	4
2	2	2	1	4	4	4	2	3	3	3	3	3	4	4	4	4	3	4	3	3	3	3	4	4	4	2	2	2	2	4	3	3	3	3	4	4	4	4	3	3	3	2	2	2	2	2	4	4	4
2	2	2	1	4	5	4	2	2	3	3	3	3	3	3	4	3	3	4	4	3	3	2	3	2	3	2	3	3	3	4	4	4	4	4	3	3	3	3	2	2	2	3	2	3	2	3	3	3	3
2	2	4	1	3	3	1	2	2	3	1	3	3	3	3	2	2	2	3	3	1	4	3	4	2	3	2	3	2	3	2	2	3	3	4	4	3	4	4	3	3	3	3	3	3	3	3	4	2	3
2	2	3	3	3	2	3	2	3	3	2	3	3	3	2	3	2	3	2	3	2	3	4	4	4	4	4	4	3	4	3	1	3	1	3	3	3	3	3	3	3	4	3	4	3	4	3	4	3	4
1	2	4	4	3	3	1	3	3	4	3	2	2	2	2	2	4	5	2	2	2	3	3	1	2	3	4	4	2	2	3	3	3	3	2	2	3	2	2	3	2	2	3	2	3	3	3	3	2	3
1	2	4	1	4	1	4	2	2	2	3	3	3	3	2	3	2	3	3	3	4	3	3	3	3	4	4	4	5	5	5	4	4	4	3	3	2	2	2	3	3	3	3	3	4	4	4	5	5	4
1	2	1	1	1	1	3	2	2	2	2	1	4	4	5	4	4	2	2	4	4	4	4	4	2	5	5	4	4	1	2	4	2	1	4	1	2	4	2	2	1	5	5	2	2	2	5	1	1	5
1	4	3	4	4	1	1	4	5	5	4	2	2	3	2	5	4	4	2	1	2	3	2	3	2	1	4	4	2	1	5	5	1	4	2	2	2	1	2	2	3	3	5	1	5	4	4	2	4	5
1	2	3	2	1	5	2	4	4	3	3	3	5	5	5	4	5	5	4	5	5	5	4	3	2	2	5	2	1	1	1	3	4	4	4	3	2	2	5	5	5	5	4	5	5	3	3	3	4	2
1	4	3	2	2	1	2	4	5	4	5	4	5	4	5	4	3	4	1	2	3	1	1	2	3	4	5	4	4	4	4	5	5	5	5	5	5	5	5	1	4	3	3	3	4	3	4	4	3	2
1	2	2	1	2	2	2	4	4	4	3	3	2	3	2	4	4	4	4	5	3	5	3	3	4	3	4	4	4	3	4	4	2	4	4	4	4	3	4	4	3	4	4	3	4	4	5	4	4	5
2	2	2	1	2	1	1	4	2	2	2	3	3	3	1	2	4	2	3	4	2	3	1	2	2	2	2	3	3	3	4	2	2	3	1	1	1	1	1	1	2	2	2	3	3	1	1	1	1	1
1	1	1	2	2	3	2	4	4	4	4	4	3	3	3	2	2	4	4	4	4	4	5	5	5	5	5	5	4	4	4	4	4	4	4	4	4	5	5	5	4	5	4	5	4	5	4	5	5	5
1	2	2	2	2	1	1	4	4	4	5	5	5	4	4	4	4	4	4	4	4	4	4	5	5	5	5	5	5	5	4	4	4	4	4	3	3	4	4	4	4	4	2	2	2	2	2	2	2	2
1	3	3	4	3	2	1	4	4	4	5	5	4	4	4	4	4	5	5	5	4	4	3	4	4	4	4	3	4	5	5	5	5	5	5	5	5	4	4	4	4	4	4	4	4	4	3	4	4	5
2	2	3	2	4	5	2	4	4	3	4	4	4	4	4	4	4	5	2	2	2	2	2	4	4	4	4	5	1	1	2	1	2	1	1	1	3	3	4	4	4	4	4	4	4	4	5	5	5	5
1	3	3	1	1	5	1	1	1	1	2	2	2	3	5	5	5	4	4	4	4	4	4	5	4	5	5	4	3	2	2	2	2	2	2	3	4	4	4	4	4	4	4	4	5	5	4	4	4	3
1	2	2	2	1	1	1	4	4	4	4	4	1	4	4	4	4	4	4	4	5	5	5	5	4	4	4	4	4	3	3	4	4	4	4	4	2	2	2	4	4	4	1	1	1	1	1	1	1	1
1	2	3	1	4	3	2	4	4	4	4	5	5	4	4	4	5	5	5	5	4	4	4	4	4	4	4	4	3	4	4	5	3	3	4	4	5	5	5	5	5	5	4	4	4	4	4	5	4	5
1	2	3	1	1	5	1	5	5	4	4	4	4	4	4	4	5	5	3	4	4	3	4	5	5	5	4	4	5	5	5	4	4	4	3	3	4	4	4	3	3	4	4	4	4	4	5	4	4	4
2	4	3	1	2	3	1	4	4	4	5	4	4	5	5	5	5	4	4	4	4	4	5	4	4	4	5	4	5	4	4	4	5	5	5	5	5	4	4	5	4	5	4	4	4	4	4	4	4	4
1	3	2	1	2	4	2	4	4	4	4	4	5	4	4	4	4	4	4	4	4	4	4	5	5	5	5	5	3	3	4	4	4	4	4	4	5	4	4	4	3	3	4	4	4	4	4	5	5	5
1	2	2	1	4	4	2	4	4	4	4	5	5	3	3	4	4	4	4	4	5	4	5	4	5	4	4	5	4	4	5	5	4	4	3	3	3	3	4	4	4	4	4	5	5	5	5	4	4	5
1	2	2	1	1	4	4	5	5	5	5	5	2	5	5	5	5	5	5	5	5	5	5	4	1	1	1	1	2	2	1	3	1	1	2	2	3	3	3	1	1	1	1	1	1	1	1	2	2	2
1	2	2	1	1	3	4	5	4	1	5	5	4	4	5	4	4	4	4	5	5	5	5	5	5	5	5	5	3	2	2	3	3	3	4	4	4	4	4	4	4	5	5	5	5	4	5	4	4	4
1	3	2	2	2	1	2	4	4	3	4	2	5	3	3	3	2	3	2	3	3	3	4	4	3	3	4	4	2	2	4	4	5	3	2	4	3	4	2	2	3	2	4	3	3	2	3	3	4	3
1	2	2	2	2	4	2	2	3	3	3	4	4	4	4	5	4	5	4	3	4	3	4	5	5	5	4	4	5	4	5	4	5	4	4	4	4	2	4	2	2	2	4	4	4	2	2	4	2	2
1	2	2	2	4	4	4	4	4	4	4	5	5	4	4	3	3	3	4	3	4	4	4	4	5	5	5	5	4	4	4	4	4	4	4	4	3	2	2	4	4	4	2	2	2	2	2	1	1	3
2	2	2	2	2	1	1	4	4	4	5	5	5	4	4	4	4	4	4	4	4	4	4	3	2	2	2	4	4	4	4	4	4	4	5	5	4	4	4	5	5	5	4	5	4	4	4	4	4	4
1	2	3	1	4	5	1	4	4	3	3	3	3	5	5	5	4	4	5	4	5	2	4	5	2	2	2	4	4	4	4	5	5	5	5	5	4	4	4	4	5	5	5	5	4	4	4	5	5	5
1	2	2	2	2	1	2	4	4	4	4	5	5	5	5	5	5	5	5	5	5	4	5	5	5	4	4	4	4	4	5	5	5	5	5	5	4	4	3	1	4	5	1	1	1	1	1	1	1	1
2	2	2	2	1	5	2	4	3	3	4	4	4	5	5	5	5	5	3	2	2	2	2	4	4	3	4	5	5	5	5	5	4	4	4	2	4	4	4	4	5	4	1	1	1	4	4	4	4	4
1	2	2	2	2	4	2	4	4	4	4	3	4	5	5	4	4	4	3	5	5	5	5	5	5	5	5	4	3	3	4	4	4	4	4	5	5	5	4	5	4	5	4	4	4	4	5	3	3	3
2	2	2	1	1	5	1	5	4	4	3	5	4	4	5	5	3	5	3	3	4	3	3	3	4	4	4	5	5	5	5	4	5	4	3	5	5	5	4	5	4	4	1	3	3	2	5	3	3	2
1	2	2	1	2	1	4	5	4	5	4	4	4	4	3	3	3	3	2	2	1	1	1	4	4	4	4	5	4	4	4	4	4	4	4	4	5	5	5	4	4	4	4	5	5	5	5	3	4	3
1	2	2	1	1	5	2	4	4	5	5	5	5	5	5	5	5	5	2	2	3	4	4	4	4	4	4	4	4	3	3	4	4	5	4	5	5	4	4	5	5	5	5	4	5	4	5	5	5	5
2	3	3	1	1	5	1	4	4	4	5	5	5	4	4	5	5	5	4	4	4	4	4	5	5	5	5	5	4	3	3	3	3	4	4	4	4	4	4	4	4	4	4	4	4	5	5	5	4	4
2	2	3	2	2	2	2	4	4	4	4	5	4	4	4	4	4	4	4	4	4	4	5	4	4	4	5	4	4	4	4	3	2	4	4	4	4	4	4	4	5	5	5	5	5	4	5	4	5	5
1	3	2	2	2	1	1	4	4	4	5	5	5	5	5	5	5	4	5	4	4	4	5	4	4	4	4	5	5	5	5	5	4	4	4	4	4	4	4	4	4	4	5	5	5	4	4	4	4	4
1	2	2	2	2	5	1	4	4	4	4	4	5	5	5	5	5	4	4	4	5	5	5	4	4	4	4	5	4	4	4	4	4	4	5	5	5	4	5	5	4	4	4	4	3	3	4	3	3	4
1	3	3	1	1	5	1	4	4	5	5	5	4	4	4	5	4	4	5	4	4	4	3	4	3	3	4	4	4	4	3	4	4	4	4	3	4	4	4	3	4	3	4	3	4	4	4	4	4	5
1	2	3	1	1	5	1	3	3	3	4	4	4	4	4	4	4	3	4	4	4	4	3	3	5	5	5	5	5	5	5	4	4	3	4	4	4	4	5	5	5	4	4	4	5	4	4	4	3	3
1	2	2	1	2	4	1	4	4	4	4	4	4	5	5	5	4	3	3	3	3	4	4	4	4	4	4	4	4	4	4	4	3	3	3	4	4	4	4	2	2	2	4	4	4	4	5	5	5	5
1	2	3	1	2	1	1	2	2	2	2	2	2	5	5	5	5	2	2	1	1	1	4	4	4	4	4	4	4	4	4	4	5	5	5	5	5	5	5	4	5	4	5	4	5	4	4	4	4	2
1	2	2	2	2	1	1	3	3	2	2	3	3	5	5	5	4	3	4	4	4	4	4	4	5	5	5	5	4	5	4	4	4	5	4	5	4	4	3	3	4	4	4	4	4	4	4	4	4	3
2	2	2	1	3	5	1	1	2	1	1	1	1	5	5	5	5	5	5	5	5	5	5	4	4	3	3	3	3	3	3	3	4	4	4	5	4	4	4	5	5	5	1	1	1	4	4	5	4	4
1	2	3	1	1	5	1	2	1	1	1	3	1	5	5	5	5	5	3	3	3	4	4	2	4	4	4	4	5	5	5	3	3	1	5	5	5	4	4	5	4	5	2	2	2	5	5	5	5	5
2	2	1	3	2	1	3	4	5	4	4	5	3	4	5	5	5	5	4	4	5	5	5	5	4	4	4	4	4	3	3	4	4	3	5	5	4	5	5	4	5	4	1	2	4	5	5	4	4	4
[truncated: 7 more columns]
